# Supplementary material for: Systematic mapping of protein‐metabolite interactions in central metabolism of Escherichia coli
Source: Mol Syst Biol. 2019 Aug 23;15(8):e9008. doi: 10.15252/msb.20199008 (PMC6706640; doi:10.15252/msb.20199008)
Supplement: Supplementary file 2 — Dataset EV1 [file MSB-15-e9008-s002.xlsx]

## Sheet: overview
Dataset EV1. Proteins and metabolites used in this study
Sheet	Columns	Column description
proteins	Name	Gene name
	Enzyme	Enzyme name
	Pathway	Pathway this enzyme belongs to
	Reversible	0: The enzyme catalyzed reaction is not reversible, 1: The enzyme catalyzed reaction is reversible
	UniProt1 ID	UniProt ID of the enzyme
	Monomer mass [Da]	Mass of the monomeric enzyme
	Native mass [Da]	Mass of the homo-multimeric enzyme (if applicable)
	Aliphatic index (ProtParam tool on ExPASy2)	Aliphatic index, as computed by the ProtParam tool on the ExPASy webserver
	Grand average of hydropathicity (GRAVY) (ProtParam tool on ExPASy2)	Grand average of hydropathicity (GRAVY), as computed by the ProtParam tool on the ExPASy webserver
	Substrates & Products	Substrates and products of the enyzme, as extracted from EcoCyc flatfiles on 13th April 2016
	Regulators	Regulators of the enyzme, as extracted from EcoCyc3 flatfiles on 13th April 2016
metabolites	Name	Metabolite Name
	Biochemical pathway	Pathway this metabolite belongs to
	Acronym	Acronym used in this study
	Present in Nikolaev et. al 20164	Indicates if this metabolite was present in the previous study (Nikolaev et al.)
	PubChem5 CID	PubChem CID of the metabolite
	XLogP3 (PubChem5)	XLOGP3 value (extracted from PubChem)
	Molecular weight (PubChem5) [g/mol]	Molecular weight (extracted from PubChem)
	Mix	Indicates to which mix (1-4) this metabolite was assigned

## Sheet: proteins
									Extracted from EcoCyc Flatfiles (13.04.2016)
Name	Enzyme	Pathway	Reversible	UniProt ID	monomer mass [Da]	native mass [Da]	Aliphatic index (ProtParam tool on ExPASy)	Grand average of hydropathicity (GRAVY) (ProtParam tool on ExPASy)	Substrates & Products	Regulators
AceA	Isocitrate lyase	Glyoxylate cycle	yes	P0A9G6	47390.3	189561	77.9	-0.224	D-threo-isocitrate, glyoxylate, succinate	2-hydroxymalonate, 2-oxoglutarate, 3-nitropropanoate, 3-phospho-D-glycerate, 5,5'-dithio-bis-2-nitrobenzoate, Ca2+, Hg2+, chloride, cis-aconitate, glycolate, itaconate, malonate, methylmalonate, oxalate, phosphoenolpyruvate, succinate
AcnB	Aconitate hydratase	TCA cycle	yes	P36683	93498.1	186996	91.53	-0.117	(2R,3S)-2-methylisocitrate, D-threo-isocitrate, H2O, cis-2-methylaconitate, cis-aconitate, citrate
Acs	Acetyl-CoA-synthetase	Acetate metabolism	no	P27550	72093.5	72093.5	83.63	-0.291	AMP, ATP, acetate, acetyl-CoA, coenzyme A, diphosphate, propanoate, propanoyl-CoA	AMP, EDTA, diphosphate, propanoate
Eda	2-Keto-3-deoxygluconate 6-phosphate aldolase	ED Pathway	no	P0A955	22284	66852	106.76	0.322	(4S)-4-hydroxy-2-oxoglutarate, 2-dehydro-3-deoxy-D-gluconate 6-phosphate, CO2, D-glyceraldehyde 3-phosphate, H+, glyoxylate, oxaloacetate, pyruvate	(4R)-4-hydroxy-2-oxoglutarate, 3-bromopyruvate, 4-mercuriphenylsulfonate, D-gluconate 6-phosphate, D-glyceraldehyde 3-phosphate, N-ethylmaleimide, acetaldehyde, citrate, glyoxylate, hydroxypyruvate, iodoacetate, pyruvate
Edd	Phosphogluconate dehydratase	ED Pathway	no	P0ADF6	64639	64639	91.91	-0.023	2-dehydro-3-deoxy-D-gluconate 6-phosphate, D-gluconate 6-phosphate, H2O
Eno	Enolase	Glycolysis	yes	P0A6P9	45523.7	91047.4	89.12	-0.158	2-phospho-D-glycerate, H2O, phosphoenolpyruvate	fluoride
FbaA	Fructose bisphosphate aldolase	Glycolysis	yes	P0AB71	39016	78032	85.01	-0.224	D-erythrose 4-phosphate, D-glyceraldehyde 3-phosphate, D-sedoheptulose-1,7-bisphosphate, fructose 1,6-bisphosphate, glycerone phosphate	EDTA, K+, Ni2+, ammonium
Fbp	Fructose-1,6-bisphosphatase	Glycolysis	no	P0A993	36833.9	147336	86.33	-0.222	H2O, beta-D-fructofuranose 6-phosphate, fructose 1,6-bisphosphate, phosphate	AMP, beta-D-fructose 2,6-bisphosphate, beta-D-glucose 6-phosphate, citrate, phosphoenolpyruvate, sulfate
FumA	Fumarase	TCA cycle	yes	P0AC33	60167.3	120335	83.19	-0.368	(S)-malate, H2O, enol-oxaloacetate, fumarate, oxaloacetate	2-hydroxy-3-nitropropionate, Ag+, Cd2+, Hg2+, Zn2+, superoxide
GapA	Glyceraldehyde 3-phosphate dehydrogenase	Glycolysis	yes	P0A9B2	35401.3	141605	87.49	-0.133	1,3-bisphospho-D-glycerate, D-glyceraldehyde 3-phosphate, H+, NAD+, NADH, phosphate	arsenate, iodoacetate
Gnd	6-Phosphogluconate dehydrogenase	Pentose Phosphate Pathway	no	P00350	51481.3	102963	91.37	-0.2	CO2, D-gluconate 6-phosphate, D-ribulose 5-phosphate, NADP+, NADPH	5,5'-dithio-bis-2-nitrobenzoate, ATP, D-ribulose 5-phosphate, Mg2+, NADP+, coenzyme A, fructose 1,6-bisphosphate, p-chloromercuribenzoate, Heavy-Metal-Ions
GpmA	2,3-Bisphosphoglycerate-dependent phosphoglycerate mutase	Glycolysis	yes	P62707	28425.2	56850.4	85.88	-0.568	2-phospho-D-glycerate, 3-phospho-D-glycerate	vanadate
Icd	Isocitrate dehydrogenase	TCA cycle	no	P08200	45756.7	91513.4	93.8	-0.154	2-oxoglutarate, CO2, D-threo-isocitrate, NADP+, NADPH	3-oxalomalate, glyoxylate, oxaloacetate, phenylglyoxal, phosphoenolpyruvate
MaeA	Malic enzyme	Anapleurosis	no	P26616	63197.3	252789	93.36	-0.18	(S)-malate, CO2, NAD+, NADH, pyruvate	(S)-malate, ATP, L-aspartate, NAD+, acetyl-CoA, coenzyme A, oxaloacetate
MaeB	Malic enzyme	Anapleurosis	no	P76558	82417.3	494504	100.12	0.054	(S)-malate, CO2, NADP+, NADPH, pyruvate	K+, L-aspartate, L-glutamate, NADH, NADP+, Zn2+, acetyl phosphate, acetyl-CoA, ammonium, beta-D-glucose 6-phosphate, cyclic-AMP, fumarate, oxaloacetate
Mdh	Malate dehydrogenase	TCA cycle	yes	P61889	32337.3	64674.6	105.32	0.194	(S)-malate, H+, NAD+, NADH, oxaloacetate
PckA	PEP Carboxykinase	Anapleurosis	no	P22259	59643.4	59643.4	78.24	-0.315	ADP, ATP, CO2, oxaloacetate, phosphoenolpyruvate	ATP, Ca2+, phosphoenolpyruvate
PfkA	6-Phosphofructokinase	Glycolysis	no	P0A796	34842	139368	95.69	0	ADP, ATP, D-sedoheptulose 7-phosphate, D-sedoheptulose-1,7-bisphosphate, H+, beta-D-fructofuranose 6-phosphate, fructose 1,6-bisphosphate	ADP, GDP, beta-D-fructofuranose 6-phosphate, phosphoenolpyruvate
Pgi	Phosphoglucose isomerase	Glycolysis	yes	P0A6T1	61529.7	123059	82.3	-0.268	beta-D-fructofuranose 6-phosphate, D-glucopyranose-6-phosphate	D-gluconate 6-phosphate, phosphoenolpyruvate
Pgk	Phosphoglycerate kinase	Glycolysis	yes	P0A799	40987	40987	102.61	0.072	1,3-bisphospho-D-glycerate, 3-phospho-D-glycerate, ADP, ATP
Pgl	6-Phosphogluconolactonase	Pentose Phosphate Pathway	no	P52697	36307	36307	84.41	-0.224	6-phospho D-glucono-1,5-lactone, D-gluconate 6-phosphate, H+, H2O
Pta	Phosphate acetyltransferase	Acetate metabolism	yes	P0A9M8	77040.9	462245	96.04	-0.08	acetyl phosphate, acetyl-CoA, coenzyme A, propanoyl phosphate, propanoyl-CoA, phosphate	ADP, ATP, NADH, NADPH, phosphoenolpyruvate, pyruvate
PykF	Pyruvate kinase	Glycolysis	no	P0AD61	50729.4	202918	96.45	-0.082	ADP, ATP, H+, phosphoenolpyruvate, pyruvate	ATP, Ca2+, GTP, fructose 1,6-bisphosphate, succinyl-CoA
Rpe	Ribulose-5-phosphate 3-epimerase	Pentose Phosphate Pathway	yes	P0AG07	24554.2	24554.2	101.42	0.066	D-ribulose 5-phosphate, D-xylulose 5-phosphate
RpiA	Ribose-5-phosphate isomerase	Pentose Phosphate Pathway	yes	P0A7Z0	22860.4	45720.8	106.85	0.23	D-ribulose 5-phosphate, keto-D-ribose 5-phosphate	AMP, aldehydo-D-arabinose 5-phosphate
TalB	Transaldolase	Pentose Phosphate Pathway	yes	P0A870	35088	70176	99.53	-0.21	D-erythrose 4-phosphate, D-glyceraldehyde 3-phosphate, D-sedoheptulose 7-phosphate, beta-D-fructofuranose 6-phosphate	L-glyceraldehyde, aldehydo-D-arabinose 5-phosphate, tris, phosphate
TktA	Transketolase	Pentose Phosphate Pathway	yes	P27302	72211.7	144423	78.28	-0.228	D-erythrose 4-phosphate, D-glyceraldehyde 3-phosphate, D-sedoheptulose 7-phosphate, D-xylulose 5-phosphate, beta-D-fructofuranose 6-phosphate, keto-D-ribose 5-phosphate	2'-methoxythiamine pyrophosphate, aldehydo-D-arabinose 5-phosphate, superoxide
TpiA	Triosephosphate isomerase	Glycolysis	yes	P0A858	26971.8	53943.6	94.31	0.01	D-glyceraldehyde 3-phosphate, glycerone phosphate	2-phosphoglycolate
Zwf	Glucose 6-phosphate-1-dehydrogenase	Pentose Phosphate Pathway	no	P0AC53	55704.4	55704.4	86.42	-0.374	6-phospho D-glucono-1,5-lactone, H+, NADP+, NADPH, D-glucopyranose-6-phosphate

## Sheet: metabolites
Name	Biochemical pathway	Acronym	Present in Nikolaev et. Al 2016	PubChem CID	XLogP3 (PubChem)	Molecular weight (PubChem) [g/mol]	Mix
L-Alanine	amino acid biosynthesis	ALA	yes	5950	-3	89.094	2
L-Arginine	amino acid biosynthesis	ARG	yes	6322	-4.2	174.204	3
L-Asparagine	amino acid biosynthesis	ASN	yes	6267	-3.4	132.119	2
L-Aspartate	amino acid biosynthesis	ASP	yes	5960	-2.8	133.103	4
L-Cysteine	amino acid biosynthesis	CYSox	yes	5862	-2.5	121.154	2
L-Glutamine	amino acid biosynthesis	GLN	yes	5961	-3.1	146.146	4
L-Glutamate	amino acid biosynthesis	GLU	yes	33032	-3.7	147.13	2
Glycine	amino acid biosynthesis	GLY	yes	750	-3.2	75.067	3
L-Histidine	amino acid biosynthesis	HIS	yes	6274	-3.2	155.157	1
L-Isoleucine	amino acid biosynthesis	ILE	yes	6306	-1.7	131.175	3
L-Leucine	amino acid biosynthesis	LEU	yes	6106	-1.5	131.175	4
L-Lysine	amino acid biosynthesis	LYS	yes	5962	-3	146.19	1
L-Methionine	amino acid biosynthesis	MET	yes	6137	-1.9	149.208	1
L-Phenylalanine	amino acid biosynthesis	PHE	yes	6140	-1.5	165.192	1
L-Proline	amino acid biosynthesis	PRO	yes	145742	-2.5	115.132	1
L-Serine	amino acid biosynthesis	SER	yes	5951	-3.1	105.093	3
L-Threonine	amino acid biosynthesis	THR	yes	6288	-2.9	119.12	2
L-Tryptophan	amino acid biosynthesis	TRP	yes	6305	-1.1	204.229	4
L-Tyrosine	amino acid biosynthesis	TYR	yes	6057	-2.3	181.191	1
L-Valine	amino acid biosynthesis	VAL	yes	6287	-2.3	117.148	1
Phenylpyruvate	amino acid biosynthesis	PhePYR	yes	997	1.3	164.16	3
Shikimate	amino acid biosynthesis	SKM	yes	8742	-1.7	174.152	1
L-Homoserine	amino acid biosynthesis	HSER		12647	-4.4	119.12	3
3-Methyl-2-oxobutanoate	amino acid biosynthesis	3M2O		49	0.7	116.116	3
L-Ornithine	amino acid biosynthesis	ORN		6262	-4.4	132.163	2
L-Cystathionine	amino acid biosynthesis	CYSTAT		439258	-6	222.259	2
2-Oxoglutarate	TCA cycle	AKG	yes	51	-0.9	146.098	2
Citrate	TCA cycle	CIT	yes	311	-1.7	192.123	3
L-Malate	TCA cycle	MAL	yes	222656	-1.3	134.087	1
Succinate	TCA cycle	SUC		1110	-0.6	118.088	2
Fumarate	TCA cycle	FUM		444972	-0.3	116.072	1
Itaconate	TCA cycle	ITA		811	-0.1	130.098	2
Nicotinamide adenine dinucleotide	Energy & redox metabolism	NAD	yes	5893	-5.9	664.438	2
nicotinamide adenine dinucleotide phosphate	Energy & redox metabolism	NADP		5886	-7	744.416	4
Flavin adenine dinucleotide	Energy & redox metabolism	FAD		643975	-5	785.557	4
D-Glucose-6-phosphate	Glycolysis & PPP	G6P	yes	439958	-4.5	260.135	2
D-Fructose 1,6-bisphosphate	Glycolysis & PPP	FBP	yes	445557	-5.6	340.114	4
Dihydroxyacetone phosphate	Glycolysis & PPP	DHAP		668	-2.5	170.057	1
D-(-)-3-Phosphoglycerate	Glycolysis & PPP	3PG		439183	-2.6	186.056	3
Phosphoenolpyruvate	Glycolysis & PPP	PEP	yes	1005	-1.1	168.041	4
Pyruvate	Glycolysis & PPP	PYR	yes	1060	-0.3	88.062	3
6-Phosphogluconate	Glycolysis & PPP	6PG	yes	91493	-4.5	276.134	1
D-Ribulose-5-phosphate	Glycolysis & PPP	R5P		439184	-3.7	230.109	2
Inosine 5′-monophosphate	Nucleotide biosynthesis	IMP		135398640	-3	348.208	1
Hypoxanthine	Nucleotide biosynthesis	HYXA		135398638	-0.5	136.114	3
5-Phospho-D-ribose 1-diphosphate	Nucleotide biosynthesis	PRPP		1041	-5.8	390.066	4
Adenosine 5′-monophosphate	Nucleotide biosynthesis	AMP	yes	15938965	-3.7	345.208	4
Adenosine 5′-trihosphate	Nucleotide biosynthesis	ATP	yes	5957	-5.7	507.181	1
Adenosine 3′,5′-cyclic monophosphate	Nucleotide biosynthesis	CAMP		6076	-2.6	329.209	3
Cytidine 5′-triphosphate	Nucleotide biosynthesis	CTP		6176	-5.6	483.155	2
Guanosine 5′-triphosphate	Nucleotide biosynthesis	GTP		135398633	-5.7	523.179	3
Thymidine 5′-triphosphate	Nucleotide biosynthesis	dTTP		64968	-5	482.167	4
Uracil	Nucleotide biosynthesis	URA		1174	-1.1	112.088	3
Spermidine	Other	SPER		1102	-1	145.25	4
Malonate	Other	MALON		867	-0.8	104.061	3
