# Supplementary material for: Systematic mapping of protein‐metabolite interactions in central metabolism of Escherichia coli
Source: Mol Syst Biol. 2019 Aug 23;15(8):e9008. doi: 10.15252/msb.20199008 (PMC6706640; doi:10.15252/msb.20199008)
Supplement: Supplementary file 3 — Dataset EV2 [file MSB-15-e9008-s003.xlsx]

## Sheet: overview
Dataset EV2. Additonal information for all detected protein-metabolite interactions
Sheet	Description
Relaxation factor	Relaxation factor for all detected protein-metabolite interactions
Signal-to-noise	Signal-to-noise ratio for all detected protein-metabolite interactions
Chemical similarity	Chemical similarity between enzyme substrates and products and interacting metabolites for all detected protein-metabolite interactions

## Sheet: Relaxation factor
	3M2O	3PG	6PG	AKG	ALA	AMP	ARG	ASN	ASP	ATP	CIT	CTP	CYSTAT	CYSox	DHAP	FAD	FBP	FUM	G6P	GLN	GLU	GLY	GTP	HIS	HSER	HYXA	ILE	IMP	ITA	LEU	LYS	MAL	MALON	MET	NAD	NADP	ORN	PEP	PHE	PRO	PRPP	PYR	PhePYR	R5P	SER	SKM	SPER	SUC	THR
acea		0.195879																															0.286429
acnb
acs						0.236672				0.243529						0.292828							0.234957
eda			0.483644																										0.255896									0.192349
edd								0.281518				0.193955	0.221981										0.26897
eno																																						0.249735
fbaa		0.521382	0.265582			0.325797				0.326534	0.381222												0.287966										0.563267			0.228846		0.197394			0.227473		0.182772
fbp
fuma																																															0.278931
gapa		0.189684				0.752788										0.496933																			0.549312
gnd		0.191294	0.352374																				0.267445													0.357715
gpma								0.198162															0.211733															0.632383
icd											0.222389																									0.314535		0.194235
maea		0.181742	0.271887													0.387475								0.182169									0.263153		0.497457
maeb			0.187518			0.255855		0.188786			0.247922												0.291957	0.235646								0.237697	0.319219										0.298725
mdh																0.222816
pcka		0.442561				0.275248				0.376839	0.183324																											0.423431
pfka						0.231675						0.381424				0.328655	0.194515						0.349912												0.346523
pgi			0.517274																0.452172				0.318395																					0.256443
pgk		0.366214	0.248221			0.31663				0.299659													0.344242	0.271417								0.296488
pgl
pta																0.277347							0.248176																				0.241587
pykf																							0.259568
rpe						0.378346													0.368226											0.182393
rpia						0.372877
talb
tkta
tpia																							0.248287
zwf			0.185695							0.221176													0.228866					0.274765
[truncated: 6 more columns]

## Sheet: Signal-to-noise
	3M2O	3PG	6PG	AKG	ALA	AMP	ARG	ASN	ASP	ATP	CIT	CTP	CYSTAT	CYSox	DHAP	FAD	FBP	FUM	G6P	GLN	GLU	GLY	GTP	HIS	HSER	HYXA	ILE	IMP	ITA	LEU	LYS	MAL	MALON	MET	NAD	NADP	ORN	PEP	PHE	PRO	PRPP	PYR	PhePYR	R5P	SER	SKM	SPER	SUC	THR
acea		4.95655																															62.8891
acnb
acs						2.16167				63.5324						15.9779							81.2969
eda			26.7488																										4.31637									34.8578
edd								11.7596				5.85785	4.76759										84.5855
eno																																						15.4668
fbaa		4.23287	47.5487			35.6786				91.383	3.82793												12.8227										129.687			52.3583		34.3666			9.45755		4.15582
fbp
fuma																																															3.79248
gapa		8.67933				19.2419										23.6987																			15.4656
gnd		6.27926	2.97293																				28.4922													4.97426
gpma								9.19743															11.6754															8.6332
icd											6.74392																									4.83874		29.4915
maea		25.4199	29.2584													27.6793								3.84275									75.8744		8.76547
maeb			29.1632			32.4957		4.69433			3.91274												16.5737	7.37692								5.82514	71.6347										5.38176
mdh																15.7823
pcka		6.12694				21.1479				13.7213	5.67299																											51.8624
pfka						32.3725						18.5356				29.3869	3.93992						18.8311												13.1212
pgi			15.3558																5.59823				17.1723																					9.72977
pgk		4.99388	8.57672			32.1799				2.78313													84.3543	6.15426								3.31589
pgl
pta																3.97353							13.259																				8.74912
pykf																							11.5367
rpe						23.4217													15.9747											5.81674
rpia						14.9528
talb
tkta
tpia																							59.5525
zwf			3.92455							8.75554													2.52283					17.6879
[truncated: 6 more columns]

## Sheet: Chemica similarity
	3M2O	3PG	6PG	AKG	ALA	AMP	ARG	ASN	ASP	ATP	CIT	CTP	CYSTAT	CYSox	DHAP	FAD	FBP	FUM	G6P	GLN	GLU	GLY	GTP	HIS	HSER	HYXA	ILE	IMP	ITA	LEU	LYS	MAL	MALON	MET	NAD	NADP	ORN	PEP	PHE	PRO	PRPP	PYR	PhePYR	R5P	SER	SKM	SPER	SUC	THR
acea		0.346154																															0.625
acnb
acs						1				1						0.467391							0.9349
eda			0.878788																										0.73913									0.551724
edd								0.297297				0.325648		0.288889									0.29199
eno																																						1
fbaa		0.826923	0.646341			0.4778				0.45644	0												0.44385										0			0.31989		0.551724			0.6679		0.26897
fbp
fuma																																															0
gapa		0.826923				0.517672										0.638331																			1
gnd		0.597222	1																				0.552347													1
gpma								0.285714															0.232493															0.826923
icd											0.578947																									1		0.323529
maea		0.428571	0.363636													0.638331								0.33828									0.555556		1
maeb			0.363636			0.47596		0.538462			0.652893												0.552347	0.33828								1	0.555556										0.44959
mdh																0.638331
pcka		0.666667				0.85567				1	0.61293																											1
pfka						0.85567						0.745152				0.497418	1						0.9349												0.6832
pgi			0.78779																1				0.34483																					0.72619
pgk		1	0.529412			0.85567				1													0.9349	0.235294								0.37446
pgl
pta																0.467391							0.57334																				0.47297
pykf																							0.9349
rpe						0.41791													0.72619											0.14134
rpia						0.5
talb
tkta
tpia																							0.242775
zwf			0.8791							0.597744													0.552347					0.444653
[truncated: 6 more columns]
