# Supplementary material for: Systematic mapping of protein‐metabolite interactions in central metabolism of Escherichia coli
Source: Mol Syst Biol. 2019 Aug 23;15(8):e9008. doi: 10.15252/msb.20199008 (PMC6706640; doi:10.15252/msb.20199008)
Supplement: Supplementary file 4 — Dataset EV3 [file MSB-15-e9008-s004.xlsx]

## Sheet: overview
Dataset EV3. Raw data for in vitro enzyme assays (Fig. 5)
Sheet	Columns	Column description
Zwf	Initial reaction velocity ('slope')	Initial reaction velocities (per replicate) as determined by linear fit
	Correlation Coefficient	Correlation coeffiecient (per replicate) of product abundance vs. time
	Average Slope	Average initial reaction velocity (across all replicates)
	s.e.m. of average slope	Standard error of average initial reaction velocities
	Normalized enzyme activity	Normalized initial reaction velocities (to control)
	Normalized s.e.m.	Normalized standard error of average initial reaction velocities
	p-value	p-value (one-sided t-test) to measure significance of difference between initial reaction velocities '+ regulator' compared to 'control'
Pta	Initial reaction velocity ('slope')	Initial reaction velocities (per replicate) as determined by linear fit
	Correlation Coefficient	Correlation coeffiecient (per replicate) of product abundance vs. time
	Average Slope	Average initial reaction velocity (across all replicates)
	s.e.m. of average slope	Standard error of average initial reaction velocities
	Corrected, average Slope	Average initial reaction velocity (across all replicates)
	Corrected s.e.m. of average slope	Standard error of average initial reaction velocities
	Normalized enzyme activity	Normalized corrected initial reaction velocities (to control)
	Normalized s.e.m.	Normalized standard error of corrected average initial reaction velocities
	p-value	p-value (one-sided t-test) to measure significance of difference between initial reaction velocities '+ regulator' compared to 'control'
Pta_Calibration	Slope of calibration curve	Slope of procut calibration curve (per replicate) as determined by linear fit
	Offset of calibration curve	Offset of procut calibration curve (per replicate) as determined by linear fit
	Correlation Coefficient of calibration curve	Correlation coefficient of product calibration curve (per replicate)
	Average Slope	Average slope (across all replicates)
	s.e.m. of average slope	Standard error of average slope
	Average Offset	Average offset (across all replicates)
	s.e.m. of average offset	Standard error of average offset
FbaA	Initial reaction velocity ('slope')	Initial reaction velocities (per replicate) as determined by linear fit
	Correlation Coefficient	Correlation coeffiecient (per replicate) of product abundance vs. time
	Average Slope	Average initial reaction velocity (across all replicates)
	s.e.m. of average slope	Standard error of average initial reaction velocities
	Corrected, average Slope	Average initial reaction velocity (across all replicates)
	Corrected s.e.m. of average slope	Standard error of average initial reaction velocities
	Normalized enzyme activity	Normalized corrected initial reaction velocities (to control)
	Normalized s.e.m.	Normalized standard error of corrected average initial reaction velocities
	p-value	p-value (one-sided t-test) to measure significance of difference between initial reaction velocities '+ regulator' compared to 'control'
FbaA_Calibration	Slope of calibration curve	Slope of procut calibration curve (per replicate) as determined by linear fit
	Offset of calibration curve	Offset of procut calibration curve (per replicate) as determined by linear fit
	Correlation Coefficient of calibration curve	Correlation coefficient of product calibration curve (per replicate)
	Average Slope	Average slope (across all replicates)
	s.e.m. of average slope	Standard error of average slope
	Average Offset	Average offset (across all replicates)
	s.e.m. of average offset	Standard error of average offset

## Sheet: Zwf
	Initial reaction velocity ('slope')				Correlation Coefficient
Name	Replicate 1	Replicate 2	Replicate 3	Replicate 4	Replicate 1	Replicate 2	Replicate 3	Replicate 4	Average Slope	s.e.m. of average slope	Normalized enzyme activity	Normalized s.e.m.	p-value
18 mM ATP	0.000587469	0.00048883	0.000355364	0.000283441	0.995767	0.999327	0.999516	0.997584	0.000428776	6.78856e-05	0.635043	0.100543	0.0294535
10 mM GTP	0.000598243	0.000421504	0.000314869	0.000351237	0.999614	0.999071	0.995555	0.999034	0.000421463	6.29452e-05	0.624212	0.0932255	0.024895
5 mM AMP	0.000728037	0.000681173	0.000454503	0.000615743	0.999496	0.999234	0.997769	0.996218	0.000619864	5.97365e-05	0.918055	0.0884733	0.301134
5 mM IMP	0.000842939	0.0007997	0.000445655	0.000646844	0.99921	0.998183	0.999378	0.995156	0.000683785	8.98317e-05	1.01273	0.133046	0.527235
control (for 18 mM ATP, 10 mM GTP, 5 mM AMP, 5 mM IMP)	0.00084496	0.00077492	0.00050504	0.00057585	0.9992	0.9728	0.9975	0.9919	0.000675192	8.04091e-05	1	0.119091	1
5 mM ATP	0.000366591	0.000367273	0.000221213	0.000178481	0.999064	0.990401	0.995963	0.994274	0.00028339	4.90158e-05	0.892333	0.154341	0.299226
2 mM GTP	0.00033295	0.00030252	0.000258624	0.000215685	0.991436	0.99539	0.992579	0.991513	0.000277445	2.56224e-05	0.873615	0.0806795	0.204336
1 mM AMP	0.000297335	0.000285223	0.000274154	0.000207881	0.982714	0.990805	0.982305	0.991682	0.000266148	1.99909e-05	0.838044	0.062947	0.138801
1 mM IMP	0.000399854	0.000385154	0.000316226	0.000253547	0.997745	0.998596	0.99614	0.995216	0.000338695	3.37317e-05	1.06648	0.106214	0.656527
control (for 5 mM ATP, 2 mM GTP, 1 mM AMP, 1 mM IMP)	0.00040131	0.00034744	0.00029119	0.00023039	0.9772	0.9764	0.9786	0.9818	0.000317583	3.67433e-05	1	0.115697	1

## Sheet: Pta
	Initial reaction velocity ('slope')			Correlation Coefficient
Name	Replicate 1	Replicate 2	Replicate 3	Replicate 1	Replicate 2	Replicate 3	Average Slope	s.e.m. of average slope	Corrected, average Slope	Corrected s.e.m. of average slope	Normalized enzyme activity	Normalized s.e.m.	p-value
0.1 mM Phenylpyruvate	284.605	228.767	164.855	0.997041	0.988312	0.989602	226.076	34.5951	241.723	39.4361	1.06547	0.173826	0.619
1 mM Phenylpyruvate	225.944	194.262	148.426	0.991036	0.988918	0.996749	189.544	22.5017	208.238	25.8317	0.917871	0.113861	0.304823
5 mM Phenylpyruvate	133.475	112.296	88.2333	0.991243	0.985376	0.988839	111.335	13.0689	166.562	25.1188	0.734171	0.110718	0.0719124
0.1 mM Tryptophan	256.13	207.844	153.928	0.992458	0.991082	0.990375	205.967	29.5181	212.304	32.0881	0.93579	0.141438	0.363886
1 mM Tryptophan	225.521	211.891	139.643	0.998613	0.985876	0.997452	192.352	26.6465	190.14	37.5429	0.838096	0.165481	0.227442
4.4 mM Tryptophan	157.426	128.529	101.955	0.993092	0.983847	0.989802	129.303	16.0177	213.605	27.5768	0.941529	0.121553	0.362354
control	259.942	234.087	186.584	0.988194	0.989572	0.985145	226.871	21.4818	226.871	21.4818	1	0.0946876	1
no regulator, no enzyme	-3.86964	-9.58078	-5.53372	-0.223844	-0.46293	-0.384957	-6.32805	1.69583	-6.32805	1.69583	-0.0278927	0.00747487	0.00403668

## Sheet: Pta_Calibration
	Slope of calibration curve								Offset of calibration curve								Correlation Coefficient of calibration curve
Name	Replicate 1	Replicate 2	Replicate 3	Replicate 4	Replicate 5	Replicate 6	Replicate 7	Replicate 8	Replicate 1	Replicate 2	Replicate 3	Replicate 4	Replicate 5	Replicate 6	Replicate 7	Replicate 8	Replicate 1	Replicate 2	Replicate 3	Replicate 4	Replicate 5	Replicate 6	Replicate 7	Replicate 8	Average Slope	s.e.m. of average slope	Average Offset	s.e.m. of average offset
0.1 mM Phenylpyruvate	878.544	907.39	716.73	850.209					48639.2	47791.4	47683.5	50345.3					0.991581	0.999929	0.96549	0.999395					838.218	42.1447	48614.9	615.109
0.1 mM Tryptophan	963.466	823.815	808.392	882.272					49256.5	51354.2	52373.2	47535.3					0.998797	0.995793	0.991422	0.99972					869.486	35.1355	50129.8	1081.11
1 mM Phenylpyruvate	779.805	801.915	874.194	807.192					44675.6	44214.8	44422.2	45337.2					0.999162	0.997341	0.999039	0.99289					815.777	20.3559	44662.4	243.844
1 mM Tryptophan	845.438	1275.48	780.775	724.952					43843.7	22093	46347.7	46867.2					0.995833	0.901518	0.998323	0.995929					906.661	125.38	39787.9	5935.11
4.4 mM Tryptophan	524.543	580.275	519.401	545.881					33522.6	32650.4	31410.9	33088.7					0.996418	0.99678	0.999192	0.999184					542.525	13.8276	32668.1	455.329
5 mM Phenylpyruvate	653.619	544.518							32443.6	34101.7							0.997528	0.99803							599.069	54.5507	33272.7	829.031
control	954.674	835.749	948.759	960.606	853.2	836.362	816.958	963.572	48808.6	51195.9	51063.6	49472.4	49650	50508.7	50001.1	49268.6	0.998815	0.987074	0.999567	0.997923	0.998993	0.997388	0.999887	0.999899	896.235	23.2348	49996.1	304

## Sheet: FbaA
	Initial reaction velocity ('slope')			Correlation Coefficient
Name	Replicate 1	Replicate 2	Replicate 3	Replicate 1	Replicate 2	Replicate 3	Average Slope	s.e.m. of average slope	Corrected, average Slope	Corrected s.e.m. of average slope	Normalized enzyme activity	Normalized s.e.m.	p-value
5 mM 3PG	33.3832	30.471	30.1774	0.969861	0.974722	0.935055	31.3439	1.02318	49.0289	3.48645	1.38221	0.0982889	0.0246369
5 mM ATP	60.6386	56.0931	57.1463	0.977975	0.99163	0.983312	57.9593	1.37371	42.2716	1.90128	1.19171	0.0536004	0.0244428
5 mM PEP	32.0755	40.7613	32.7503	0.95415	0.966582	0.974095	35.1957	2.78962	48.4197	4.41667	1.36503	0.124513	0.0456915
3.22 mM Hypoxanthine	42.4112	40.0722	37.1827	0.983828	0.989318	0.984293	39.8887	1.51211	36.3665	2.12307	1.02523	0.0598528	0.366785
5 mM IMP	53.051	45.0045	39.0428	0.97503	0.97853	0.992607	45.6994	4.05871	45.4397	4.98764	1.28102	0.14061	0.0893757
control	37.6401	33.944	34.8304	0.985812	0.995095	0.990659	35.4715	1.11407	35.4715	1.11407	1	0.0314075	1
no regulator, no enzyme	-2.63333	-5.88949	-2.90002	-0.425263	-0.934208	-0.521718	-3.80761	1.04378	-3.80761	1.04378	-0.107343	0.029426	0.999993

## Sheet: FbaA_Calibration
	Slope of calibration curve								Offset of calibration curve								Correlation Coefficient of calibration curve
Name	Replicate 1	Replicate 2	Replicate 3	Replicate 4	Replicate 5	Replicate 6	Replicate 7	Replicate 8	Replicate 1	Replicate 2	Replicate 3	Replicate 4	Replicate 5	Replicate 6	Replicate 7	Replicate 8	Replicate 1	Replicate 2	Replicate 3	Replicate 4	Replicate 5	Replicate 6	Replicate 7	Replicate 8	Average Slope	s.e.m. of average slope	Average Offset	s.e.m. of average offset
3.22 mM Hypoxanthine	365.017	368.325	319.551	326.192					6133.98	6510.13	7316.12	6458.16					0.999114	0.99773	0.999729	0.999616					344.771	12.7341	6604.6	251.348
5 mM 3PG	179.928	185.198	231.036	207.628					14698	13755	12943.7	13869.6					0.970652	0.974965	0.996187	0.992436					200.948	11.6897	13816.6	358.865
5 mM ATP	420.069	402.207	460.036	441.609					10211.9	5571.32	9905.29	9472.77					0.999194	0.82501	0.996437	0.997006					430.98	12.5968	8790.32	1083.65
5 mM IMP	352.752	344.263	287.653	279.83					10105.7	10058.1	11420	11388.3					0.999526	0.992443	0.991408	0.996061					316.124	18.8443	10743	381.886
5 mM PEP	213.841	236.101	249.306	214.676					18301.3	18202.4	17372.9	17478.9					0.999373	0.979681	0.995728	0.996208					228.481	8.64408	17838.9	240.251
control	319.256	326.913	349.97	326.225	276.083	307.34	309.694	299.14	9402.73	9207.96	8250.65	8940.63	10941.5	10559.9	9201.14	10504.5	0.995927	0.998791	0.999131	0.994795	0.99397	0.99466	0.998495	0.998051	314.328	7.74398	9626.12	331.145
